# Supplementary material for: A Recurrent STAT5BN642H Driver Mutation in Feline Alimentary T Cell Lymphoma
Source: Cancers (Basel). 2021 Oct 19;13(20):5238. doi: 10.3390/cancers13205238 (PMC8534107; doi:10.3390/cancers13205238)
Supplement: Supplementary file 1 [file cancers-13-05238-s001.zip]

Archive with 1 entries (1 files):
- cancers-1404868-supplementary after proof new.pdf
